# Supplementary material for: Toxoplasmosis in Sheep Caused by Toxoplasma gondii Clonal Type I
Source: Animals (Basel). 2025 Apr 8;15(8):1074. doi: 10.3390/ani15081074 (PMC12024269; doi:10.3390/ani15081074)
Supplement: Supplementary file 1 [file animals-15-01074-s001.zip]

Archive with 1 entries (1 files):
- animals-3499632-supplementary.pdf
